# Supplementary material for: Modeling of injury severity of distracted driving accident using statistical and machine learning models
Source: PLoS One. 2025 Jun 16;20(6):e0326113. doi: 10.1371/journal.pone.0326113 (PMC12169579; doi:10.1371/journal.pone.0326113)
Supplement: S1 File — (XLSX) [file pone.0326113.s001.xlsx]

## Sheet: Manipur 2011-2020
Year	Time of accident	Types of accident	Nature of accident	Vehicle types	Age	Gender	Causes of accident
2011	12PM-6PM	Fatal	Hit pedestrian	LMV	below 18	Male	Distracted driving
2011	12PM-6PM	Non-Fatal	Hit pedestrian	LMV	25-40	Male	Distracted driving
2011	12PM-6PM	Non-Fatal	head on collision	Two-wheeler	25-40	Male	Distracted driving
2011	12PM-6PM	Non-Fatal	head on collision	LMV	25-40	Male	Distracted driving
2011	12PM-6PM	Non-Fatal	head on collision	Two-wheeler	18-24	Male	Distracted driving
2011	12PM-6PM	Non-Fatal	head on collision	LMV	18-24	Female	Distracted driving
2011	6AM-12PM	Non-Fatal	rear end collision	Two-wheeler	Above 40	Male	Distracted driving
2011	6AM-12PM	Non-Fatal	rear end collision	Two-wheeler	25-40	Male	Distracted driving
2011	6AM-12PM	Non-Fatal	rear end collision	LMV	Above 40	Female	Distracted driving
2011	6AM-12PM	Non-Fatal	rear end collision	LMV	18-24	Male	Distracted driving
2011	6PM-12AM	Non-Fatal	head on collision	Two-wheeler	25-40	Male	Distracted driving
2011	6PM-12AM	Non-Fatal	head on collision	LMV	25-40	Male	Distracted driving
2011	6PM-12AM	Fatal	rear end collision	Two-wheeler	25-40	Female	Distracted driving
2011	6PM-12AM	Non-Fatal	rear end collision	LMV	25-40	Male	Distracted driving
2011	12PM-6PM	Fatal	Hit pedestrian	LMV	below 18	Male	Distracted driving
2011	12PM-6PM	Non-Fatal	Hit pedestrian	LMV	25-40	Male	Distracted driving
2011	6PM-12AM	Non-Fatal	rear end collision	Two-wheeler	25-40	Male	Distracted driving
2011	6PM-12AM	Non-Fatal	rear end collision	LMV	25-40	Male	Distracted driving
2011	6PM-12AM	Non-Fatal	head on collision	Two-wheeler	25-40	Male	Distracted driving
2011	6PM-12AM	Non-Fatal	head on collision	LMV	25-40	Male	Distracted driving
2011	12PM-6PM	Fatal	head on collision	Two-wheeler	Above 40	Male	Distracted driving
2011	12PM-6PM	Fatal	head on collision	LMV	18-24	Male	Distracted driving
2011	12PM-6PM	Non-Fatal	Hit pedestrian	Two-wheeler	18-24	Male	Distracted driving
2011	12PM-6PM	Non-Fatal	Hit pedestrian	Two-wheeler	25-40	Female	Distracted driving
2011	6AM-12PM	Fatal	rear end collision	LMV	25-40	Male	Distracted driving
2011	6AM-12PM	Fatal	rear end collision	LMV	25-40	Male	Distracted driving
2011	12PM-6PM	Non-Fatal	Hit pedestrian	Two-wheeler	Above 40	Male	Distracted driving
2011	12PM-6PM	Non-Fatal	Hit pedestrian	Two-wheeler	25-40	Female	Distracted driving
2011	12PM-6PM	Fatal	head on collision	Two-wheeler	25-40	Male	Distracted driving
2011	12PM-6PM	Fatal	head on collision	LMV	25-40	Male	Distracted driving
2011	12PM-6PM	Non-Fatal	hit object	Two-wheeler	25-40	Male	Distracted driving
2011	12PM-6PM	Fatal	head on collision	Two-wheeler	25-40	Male	Distracted driving
2011	12PM-6PM	Fatal	head on collision	LMV	Above 40	Male	Distracted driving
2011	6PM-12AM	Non-Fatal	Hit pedestrian	Two-wheeler	25-40	Male	Distracted driving
2011	6PM-12AM	Non-Fatal	Hit pedestrian	Two-wheeler	25-40	Female	Distracted driving
2011	6PM-12AM	Non-Fatal	other	Two-wheeler	25-40	Female	Distracted driving
2011	6PM-12AM	Fatal	Hit pedestrian	LMV	25-40	Female	Distracted driving
2011	6PM-12AM	Non-Fatal	Hit pedestrian	LMV	25-40	Male	Distracted driving
2011	12PM-6PM	Non-Fatal	hit object	LMV	25-40	Male	Distracted driving
2011	6PM-12AM	Non-Fatal	head on collision	LMV	25-40	Male	Distracted driving
2011	6PM-12AM	Non-Fatal	head on collision	LMV	25-40	Male	Distracted driving
2011	12PM-6PM	Fatal	Hit pedestrian	LMV	Above 40	Female	Distracted driving
2011	12PM-6PM	Non-Fatal	Hit pedestrian	LMV	25-40	Female	Distracted driving
2011	12PM-6PM	Non-Fatal	hit object	LMV	18-24	Male	Distracted driving
2011	12PM-6PM	Non-Fatal	Hit pedestrian	Two-wheeler	25-40	Female	Distracted driving
2011	12PM-6PM	Non-Fatal	Hit pedestrian	Two-wheeler	25-40	Male	Distracted driving
2011	6PM-12AM	Fatal	overturn	LMV	18-24	Male	Distracted driving
2011	6PM-12AM	Non-Fatal	overturn	LMV	Above 40	Male	Distracted driving
2011	12PM-6PM	Non-Fatal	overturn	LMV	25-40	Male	Distracted driving
2011	12PM-6PM	Fatal	overturn	LMV	25-40	Male	Distracted driving
2011	12PM-6PM	Non-Fatal	Hit pedestrian	Two-wheeler	18-24	Male	Distracted driving
2011	12PM-6PM	Non-Fatal	Hit pedestrian	Two-wheeler	25-40	Female	Distracted driving
2011	6PM-12AM	Non-Fatal	hit object	LMV	25-40	Male	Distracted driving
2011	12PM-6PM	Non-Fatal	overturn	LMV	18-24	Male	Distracted driving
2011	6AM-12PM	Fatal	head on collision	Two-wheeler	25-40	Male	Distracted driving
2011	6AM-12PM	Non-Fatal	head on collision	LMV	18-24	Male	Distracted driving
2011	6AM-12PM	Non-Fatal	hit object	Two-wheeler	Above 40	Male	Distracted driving
2011	6AM-12PM	Non-Fatal	overturn	LMV	Above 40	Male	Distracted driving
2011	12PM-6PM	Non-Fatal	head on collision	Two-wheeler	25-40	Male	Distracted driving
2011	12PM-6PM	Non-Fatal	head on collision	Two-wheeler	25-40	Male	Distracted driving
2011	12PM-6PM	Non-Fatal	other	LMV	18-24	Male	Distracted driving
2011	12PM-6PM	Non-Fatal	Hit pedestrian	LMV	25-40	Male	Distracted driving
2011	12PM-6PM	Fatal	Hit pedestrian	LMV	25-40	Female	Distracted driving
2011	6AM-12PM	Non-Fatal	other	LMV	18-24	Male	Distracted driving
2011	6PM-12AM	Fatal	Hit pedestrian	LMV	Above 40	Male	Distracted driving
2011	6PM-12AM	Non-Fatal	Hit pedestrian	LMV	below 18	Male	Distracted driving
2011	12PM-6PM	Fatal	other	Two-wheeler	18-24	Male	Distracted driving
2011	12PM-6PM	Non-Fatal	head on collision	Two-wheeler	25-40	Male	Distracted driving
2011	12PM-6PM	Non-Fatal	head on collision	Two-wheeler	25-40	Male	Distracted driving
2011	6PM-12AM	Non-Fatal	head on collision	Two-wheeler	18-24	Male	Distracted driving
2011	6PM-12AM	Non-Fatal	head on collision	LMV	25-40	Male	Distracted driving
2011	12PM-6PM	Non-Fatal	Hit pedestrian	Two-wheeler	25-40	Male	Distracted driving
2011	12PM-6PM	Non-Fatal	Hit pedestrian	Two-wheeler	25-40	Male	Distracted driving
2011	6PM-12AM	Non-Fatal	other	LMV	25-40	Male	Distracted driving
2011	12PM-6PM	Non-Fatal	Hit pedestrian	LMV	Above 40	Male	Distracted driving
2011	12PM-6PM	Non-Fatal	Hit pedestrian	LMV	Above 40	Male	Distracted driving
2011	12PM-6PM	Fatal	hit object	Two-wheeler	25-40	Male	Distracted driving
2011	6PM-12AM	Non-Fatal	hit object	LMV	Above 40	Male	Distracted driving
2011	12PM-6PM	Non-Fatal	head on collision	Two-wheeler	25-40	Male	Distracted driving
2011	12PM-6PM	Non-Fatal	head on collision	Two-wheeler	Above 40	Male	Distracted driving
2011	6PM-12AM	Non-Fatal	head on collision	Two-wheeler	25-40	Male	Distracted driving
2011	6PM-12AM	Non-Fatal	head on collision	LMV	25-40	Male	Distracted driving
2011	6AM-12PM	Non-Fatal	other	Two-wheeler	Above 40	Male	Distracted driving
2011	12PM-6PM	Non-Fatal	Hit pedestrian	LMV	25-40	Female	Distracted driving
2011	12PM-6PM	Non-Fatal	Hit pedestrian	LMV	Above 40	Male	Distracted driving
2011	12PM-6PM	Fatal	head on collision	Two-wheeler	25-40	Male	Distracted driving
2011	12PM-6PM	Fatal	head on collision	LMV	Above 40	Male	Distracted driving
2011	6AM-12PM	Non-Fatal	Hit pedestrian	LMV	below 18	Male	Distracted driving
2011	6AM-12PM	Non-Fatal	Hit pedestrian	LMV	Above 40	Male	Distracted driving
2011	6AM-12PM	Non-Fatal	hit object	Two-wheeler	Above 40	Male	Distracted driving
2011	12AM-6AM	Non-Fatal	overturn	HMV	25-40	Male	Distracted driving
2011	12PM-6PM	Non-Fatal	overturn	LMV	Above 40	Male	Distracted driving
2011	6AM-12PM	Non-Fatal	rear end collision	Two-wheeler	25-40	Male	Distracted driving
2011	6AM-12PM	Non-Fatal	rear end collision	LMV	Above 40	Male	Distracted driving
2011	6AM-12PM	Non-Fatal	hit object	LMV	Above 40	Male	Distracted driving
2011	6AM-12PM	Non-Fatal	rear end collision	Two-wheeler	25-40	Male	Distracted driving
2011	6AM-12PM	Non-Fatal	rear end collision	LMV	Above 40	Male	Distracted driving
2011	12PM-6PM	Non-Fatal	overturn	LMV	25-40	Male	Distracted driving
2011	6PM-12AM	Fatal	rear end collision	Two-wheeler	25-40	Male	Distracted driving
2011	6PM-12AM	Fatal	rear end collision	LMV	Above 40	Male	Distracted driving
2011	12PM-6PM	Non-Fatal	Hit pedestrian	Two-wheeler	25-40	Male	Distracted driving
2011	12PM-6PM	Non-Fatal	Hit pedestrian	Two-wheeler	25-40	Female	Distracted driving
2011	12PM-6PM	Non-Fatal	hit object	LMV	25-40	Male	Distracted driving
2011	6PM-12AM	Fatal	Hit pedestrian	LMV	below 18	Male	Distracted driving
2011	6PM-12AM	Non-Fatal	Hit pedestrian	LMV	Above 40	Male	Distracted driving
2011	12PM-6PM	Non-Fatal	other	LMV	18-24	Male	Distracted driving
2011	12PM-6PM	Non-Fatal	Hit pedestrian	Two-wheeler	25-40	Male	Distracted driving
2011	12PM-6PM	Fatal	Hit pedestrian	Two-wheeler	25-40	Male	Distracted driving
2011	12PM-6PM	Non-Fatal	other	LMV	Above 40	Male	Distracted driving
2011	12PM-6PM	Fatal	Hit pedestrian	Two-wheeler	18-24	Male	Distracted driving
2011	12PM-6PM	Non-Fatal	Hit pedestrian	Two-wheeler	25-40	Male	Distracted driving
2011	6AM-12PM	Non-Fatal	hit object	LMV	18-24	Male	Distracted driving
2011	12PM-6PM	Non-Fatal	hit object	LMV	Above 40	Male	Distracted driving
2011	12PM-6PM	Non-Fatal	hit object	LMV	18-24	Male	Distracted driving
2011	6PM-12AM	Non-Fatal	other	LMV	25-40	Male	Distracted driving
2011	6AM-12PM	Non-Fatal	hit object	LMV	25-40	Male	Distracted driving
2011	12PM-6PM	Non-Fatal	other	HMV	25-40	Male	Distracted driving
2011	12PM-6PM	Non-Fatal	Hit pedestrian	LMV	25-40	Female	Distracted driving
2011	12PM-6PM	Non-Fatal	Hit pedestrian	LMV	Above 40	Male	Distracted driving
2012	12PM-6PM	Fatal	overturn	Two-wheeler	18-24	Male	Distracted driving
2012	6PM-12AM	Non-Fatal	hit object	LMV	18-24	Male	Distracted driving
2012	12PM-6PM	Non-Fatal	overturn	LMV	25-40	Female	Distracted driving
2012	12PM-6PM	Fatal	overturn	LMV	18-24	Male	Distracted driving
2012	6AM-12PM	Non-Fatal	overturn	Two-wheeler	25-40	Male	Distracted driving
2012	6PM-12AM	Non-Fatal	Hit pedestrian	Two-wheeler	18-24	Male	Distracted driving
2012	6PM-12AM	Fatal	Hit pedestrian	Two-wheeler	18-24	Female	Distracted driving
2012	12PM-6PM	Non-Fatal	rear end collision	Two-wheeler	25-40	Male	Distracted driving
2012	12PM-6PM	Non-Fatal	rear end collision	LMV	25-40	Male	Distracted driving
2012	12PM-6PM	Fatal	Hit pedestrian	LMV	25-40	Female	Distracted driving
2012	12PM-6PM	Non-Fatal	Hit pedestrian	LMV	25-40	Male	Distracted driving
2012	6PM-12AM	Non-Fatal	hit object	Two-wheeler	25-40	Male	Distracted driving
2012	6PM-12AM	Fatal	head on collision	Two-wheeler	25-40	Male	Distracted driving
2012	6PM-12AM	Non-Fatal	head on collision	LMV	Above 40	Male	Distracted driving
2012	12PM-6PM	Non-Fatal	Hit pedestrian	LMV	Above 40	Male	Distracted driving
2012	6AM-12PM	Fatal	hit object	LMV	25-40	Male	Distracted driving
2012	6PM-12AM	Fatal	Hit pedestrian	Two-wheeler	18-24	Male	Distracted driving
2012	6PM-12AM	Non-Fatal	Hit pedestrian	Two-wheeler	25-40	Male	Distracted driving
2012	12PM-6PM	Fatal	head on collision	LMV	Above 40	Male	Distracted driving
2012	12PM-6PM	Non-Fatal	head on collision	LMV	18-24	Male	Distracted driving
2012	6PM-12AM	Fatal	head on collision	Two-wheeler	25-40	Male	Distracted driving
2012	6PM-12AM	Non-Fatal	head on collision	Two-wheeler	18-24	Male	Distracted driving
2012	6AM-12PM	Fatal	Hit pedestrian	LMV	18-24	Male	Distracted driving
2012	6AM-12PM	Non-Fatal	Hit pedestrian	LMV	25-40	Male	Distracted driving
2012	6PM-12AM	Fatal	head on collision	LMV	25-40	Male	Distracted driving
2012	6PM-12AM	Non-Fatal	head on collision	LMV	Above 40	Male	Distracted driving
2012	6PM-12AM	Non-Fatal	Hit pedestrian	Two-wheeler	25-40	Female	Distracted driving
2012	6PM-12AM	Fatal	Hit pedestrian	Two-wheeler	25-40	Male	Distracted driving
2012	6AM-12PM	Non-Fatal	rear end collision	Two-wheeler	25-40	Male	Distracted driving
2012	6AM-12PM	Non-Fatal	rear end collision	LMV	Above 40	Male	Distracted driving
2012	6PM-12AM	Fatal	Hit pedestrian	LMV	below 18	Male	Distracted driving
2012	6PM-12AM	Non-Fatal	Hit pedestrian	LMV	Above 40	Male	Distracted driving
2012	6PM-12AM	Non-Fatal	overturn	LMV	25-40	Male	Distracted driving
2012	6PM-12AM	Non-Fatal	hit object	Two-wheeler	25-40	Male	Distracted driving
2012	6PM-12AM	Non-Fatal	overturn	LMV	25-40	Male	Distracted driving
2012	12AM-6AM	Non-Fatal	Hit pedestrian	LMV	18-24	Female	Distracted driving
2012	12AM-6AM	Non-Fatal	Hit pedestrian	LMV	25-40	Male	Distracted driving
2012	12PM-6PM	Non-Fatal	Hit pedestrian	Two-wheeler	Above 40	Female	Distracted driving
2012	12PM-6PM	Non-Fatal	Hit pedestrian	Two-wheeler	25-40	Male	Distracted driving
2012	12PM-6PM	Fatal	overturn	LMV	18-24	Male	Distracted driving
2012	6PM-12AM	Non-Fatal	other	LMV	25-40	Male	Distracted driving
2012	12AM-6AM	Non-Fatal	Hit pedestrian	LMV	25-40	Male	Distracted driving
2012	12AM-6AM	Non-Fatal	Hit pedestrian	LMV	Above 40	Male	Distracted driving
2012	6PM-12AM	Fatal	overturn	LMV	25-40	Male	Distracted driving
2012	12PM-6PM	Non-Fatal	head on collision	Two-wheeler	25-40	Male	Distracted driving
2012	12PM-6PM	Non-Fatal	head on collision	LMV	25-40	Male	Distracted driving
2012	6PM-12AM	Fatal	other	Two-wheeler	25-40	Male	Distracted driving
2012	6AM-12PM	Non-Fatal	Hit pedestrian	LMV	25-40	Female	Distracted driving
2012	6AM-12PM	Non-Fatal	Hit pedestrian	LMV	Above 40	Male	Distracted driving
2012	12AM-6AM	Non-Fatal	overturn	LMV	Above 40	Male	Distracted driving
2012	12PM-6PM	Fatal	head on collision	LMV	Above 40	Male	Distracted driving
2012	6PM-12AM	Non-Fatal	hit object	HMV	25-40	Male	Distracted driving
2012	6PM-12AM	Non-Fatal	head on collision	Two-wheeler	25-40	Male	Distracted driving
2012	6PM-12AM	Non-Fatal	head on collision	Two-wheeler	25-40	Male	Distracted driving
2012	12PM-6PM	Non-Fatal	head on collision	LMV	Above 40	Male	Distracted driving
2012	12PM-6PM	Non-Fatal	head on collision	LMV	25-40	Male	Distracted driving
2012	6AM-12PM	Non-Fatal	hit object	HMV	Above 40	Male	Distracted driving
2012	6AM-12PM	Fatal	head on collision	Two-wheeler	25-40	Male	Distracted driving
2012	6AM-12PM	Non-Fatal	head on collision	HMV	25-40	Male	Distracted driving
2012	12PM-6PM	Fatal	Hit pedestrian	Two-wheeler	18-24	Female	Distracted driving
2012	12PM-6PM	Fatal	Hit pedestrian	Two-wheeler	25-40	Male	Distracted driving
2012	6PM-12AM	Non-Fatal	head on collision	LMV	Above 40	Male	Distracted driving
2012	6PM-12AM	Non-Fatal	head on collision	LMV	25-40	Male	Distracted driving
2012	12PM-6PM	Non-Fatal	Hit pedestrian	LMV	below 18	Male	Distracted driving
2012	12PM-6PM	Non-Fatal	Hit pedestrian	LMV	25-40	Male	Distracted driving
2012	6AM-12PM	Non-Fatal	other	Two-wheeler	25-40	Male	Distracted driving
2012	6AM-12PM	Non-Fatal	Hit pedestrian	Two-wheeler	Above 40	Male	Distracted driving
2012	6AM-12PM	Non-Fatal	Hit pedestrian	Two-wheeler	25-40	Male	Distracted driving
2012	6PM-12AM	Non-Fatal	rear end collision	Two-wheeler	25-40	Male	Distracted driving
2012	6PM-12AM	Non-Fatal	rear end collision	LMV	Above 40	Male	Distracted driving
2012	6AM-12PM	Non-Fatal	rear end collision	Two-wheeler	25-40	Male	Distracted driving
2012	6AM-12PM	Non-Fatal	rear end collision	LMV	25-40	Male	Distracted driving
2012	12PM-6PM	Non-Fatal	head on collision	Two-wheeler	18-24	Male	Distracted driving
2012	12PM-6PM	Non-Fatal	head on collision	Two-wheeler	25-40	Male	Distracted driving
2012	12PM-6PM	Non-Fatal	head on collision	Two-wheeler	25-40	Male	Distracted driving
2012	12PM-6PM	Non-Fatal	head on collision	Two-wheeler	25-40	Male	Distracted driving
2012	6PM-12AM	Non-Fatal	hit object	Two-wheeler	25-40	Male	Distracted driving
2012	6PM-12AM	Non-Fatal	overturn	Two-wheeler	25-40	Male	Distracted driving
2012	6PM-12AM	Non-Fatal	other	LMV	25-40	Male	Distracted driving
2012	6AM-12PM	Non-Fatal	head on collision	Two-wheeler	25-40	Male	Distracted driving
2012	6AM-12PM	Non-Fatal	head on collision	LMV	Above 40	Male	Distracted driving
2012	6PM-12AM	Non-Fatal	hit object	LMV	Above 40	Male	Distracted driving
2012	6AM-12PM	Non-Fatal	other	Two-wheeler	25-40	Male	Distracted driving
2012	12PM-6PM	Fatal	head on collision	Two-wheeler	25-40	Male	Distracted driving
2012	12PM-6PM	Fatal	head on collision	LMV	25-40	Male	Distracted driving
2012	6AM-12PM	Non-Fatal	rear end collision	Two-wheeler	25-40	Male	Distracted driving
2012	6AM-12PM	Non-Fatal	rear end collision	LMV	25-40	Male	Distracted driving
2012	6AM-12PM	Non-Fatal	head on collision	Two-wheeler	25-40	Male	Distracted driving
2012	6AM-12PM	Non-Fatal	head on collision	LMV	25-40	Male	Distracted driving
2012	12PM-6PM	Non-Fatal	hit object	LMV	Above 40	Male	Distracted driving
2012	6AM-12PM	Non-Fatal	overturn	Two-wheeler	18-24	Male	Distracted driving
2012	6PM-12AM	Non-Fatal	Hit pedestrian	Two-wheeler	25-40	Female	Distracted driving
2012	6PM-12AM	Non-Fatal	Hit pedestrian	Two-wheeler	25-40	Male	Distracted driving
2012	12PM-6PM	Non-Fatal	overturn	Two-wheeler	25-40	Male	Distracted driving
2012	12PM-6PM	Non-Fatal	hit object	Two-wheeler	25-40	Male	Distracted driving
2012	6AM-12PM	Non-Fatal	head on collision	Two-wheeler	25-40	Male	Distracted driving
2012	6AM-12PM	Non-Fatal	head on collision	Two-wheeler	18-24	Male	Distracted driving
2012	12AM-6AM	Non-Fatal	Hit pedestrian	LMV	25-40	Male	Distracted driving
2012	12AM-6AM	Non-Fatal	Hit pedestrian	LMV	25-40	Male	Distracted driving
2012	12PM-6PM	Non-Fatal	rear end collision	Two-wheeler	25-40	Male	Distracted driving
2012	12PM-6PM	Non-Fatal	rear end collision	LMV	25-40	Male	Distracted driving
2012	12PM-6PM	Non-Fatal	overturn	LMV	Above 40	Male	Distracted driving
2012	12PM-6PM	Non-Fatal	overturn	LMV	18-24	Male	Distracted driving
2012	12PM-6PM	Non-Fatal	hit object	LMV	25-40	Male	Distracted driving
2013	6AM-12PM	Non-Fatal	overturn	Two-wheeler	25-40	Male	Distracted driving
2013	12PM-6PM	Non-Fatal	overturn	Two-wheeler	18-24	Male	Distracted driving
2013	12PM-6PM	Non-Fatal	Hit pedestrian	Two-wheeler	25-40	Male	Distracted driving
2013	12PM-6PM	Non-Fatal	Hit pedestrian	Two-wheeler	18-24	Male	Distracted driving
2013	6PM-12AM	Non-Fatal	head on collision	Two-wheeler	25-40	Male	Distracted driving
2013	6PM-12AM	Non-Fatal	head on collision	LMV	25-40	Male	Distracted driving
2013	6PM-12AM	Non-Fatal	hit object	LMV	Above 40	Male	Distracted driving
2013	12PM-6PM	Non-Fatal	Hit pedestrian	Two-wheeler	25-40	Female	Distracted driving
2013	12PM-6PM	Non-Fatal	Hit pedestrian	Two-wheeler	18-24	Male	Distracted driving
2013	6AM-12PM	Non-Fatal	overturn	LMV	18-24	Male	Distracted driving
2013	6PM-12AM	Non-Fatal	hit object	Two-wheeler	18-24	Female	Distracted driving
2013	6PM-12AM	Non-Fatal	other	Two-wheeler	18-24	Male	Distracted driving
2013	12PM-6PM	Non-Fatal	rear end collision	Two-wheeler	25-40	Male	Distracted driving
2013	12PM-6PM	Non-Fatal	rear end collision	LMV	25-40	Male	Distracted driving
2013	12PM-6PM	Fatal	head on collision	Two-wheeler	25-40	Male	Distracted driving
2013	12PM-6PM	Non-Fatal	head on collision	Two-wheeler	25-40	Male	Distracted driving
2013	6AM-12PM	Non-Fatal	head on collision	Two-wheeler	25-40	Male	Distracted driving
2013	6AM-12PM	Non-Fatal	head on collision	LMV	18-24	Male	Distracted driving
2013	6PM-12AM	Non-Fatal	other	Two-wheeler	18-24	Male	Distracted driving
2013	6AM-12PM	Non-Fatal	Hit pedestrian	Two-wheeler	25-40	Male	Distracted driving
2013	6PM-12AM	Non-Fatal	Hit pedestrian	Two-wheeler	18-24	Male	Distracted driving
2013	12PM-6PM	Non-Fatal	Hit pedestrian	LMV	Above 40	Male	Distracted driving
2013	6AM-12PM	Non-Fatal	Hit pedestrian	LMV	18-24	Male	Distracted driving
2013	12PM-6PM	Non-Fatal	head on collision	Two-wheeler	25-40	Male	Distracted driving
2013	12PM-6PM	Non-Fatal	head on collision	LMV	18-24	Male	Distracted driving
2013	6PM-12AM	Fatal	overturn	LMV	18-24	Male	Distracted driving
2013	12PM-6PM	Non-Fatal	head on collision	Two-wheeler	25-40	Male	Distracted driving
2013	12PM-6PM	Non-Fatal	head on collision	LMV	18-24	Male	Distracted driving
2013	12PM-6PM	Fatal	other	LMV	Above 40	Male	Distracted driving
2013	6PM-12AM	Non-Fatal	other	Two-wheeler	Above 40	Male	Distracted driving
2013	12AM-6AM	Non-Fatal	other	Two-wheeler	18-24	Male	Distracted driving
2013	12PM-6PM	Non-Fatal	head on collision	HMV	25-40	Male	Distracted driving
2013	12PM-6PM	Fatal	head on collision	Two-wheeler	25-40	Male	Distracted driving
2013	6PM-12AM	Non-Fatal	hit object	Two-wheeler	25-40	Male	Distracted driving
2013	12PM-6PM	Fatal	rear end collision	Two-wheeler	25-40	Male	Distracted driving
2013	12PM-6PM	Non-Fatal	rear end collision	LMV	25-40	Male	Distracted driving
2013	6PM-12AM	Non-Fatal	overturn	Two-wheeler	Above 40	Male	Distracted driving
2013	12PM-6PM	Fatal	overturn	LMV	18-24	Male	Distracted driving
2013	12PM-6PM	Non-Fatal	Hit pedestrian	LMV	below 18	Male	Distracted driving
2013	12PM-6PM	Non-Fatal	Hit pedestrian	LMV	Above 40	Female	Distracted driving
2013	12PM-6PM	Non-Fatal	Hit pedestrian	Two-wheeler	25-40	Male	Distracted driving
2013	12PM-6PM	Non-Fatal	Hit pedestrian	Two-wheeler	Above 40	Male	Distracted driving
2013	6PM-12AM	Non-Fatal	overturn	LMV	below 18	Male	Distracted driving
2013	12PM-6PM	Non-Fatal	hit object	LMV	18-24	Male	Distracted driving
2013	6AM-12PM	Non-Fatal	hit object	LMV	18-24	Male	Distracted driving
2013	12PM-6PM	Non-Fatal	overturn	LMV	18-24	Male	Distracted driving
2013	6PM-12AM	Non-Fatal	hit object	LMV	25-40	Male	Distracted driving
2013	6PM-12AM	Fatal	hit object	Two-wheeler	18-24	Male	Distracted driving
2013	6PM-12AM	Non-Fatal	other	LMV	25-40	Male	Distracted driving
2013	12PM-6PM	Non-Fatal	head on collision	Two-wheeler	25-40	Male	Distracted driving
2013	12PM-6PM	Non-Fatal	head on collision	Two-wheeler	25-40	Male	Distracted driving
2013	6AM-12PM	Non-Fatal	rear end collision	LMV	18-24	Female	Distracted driving
2013	6AM-12PM	Non-Fatal	rear end collision	LMV	25-40	Female	Distracted driving
2013	12PM-6PM	Non-Fatal	Hit pedestrian	LMV	18-24	Male	Distracted driving
2013	12PM-6PM	Non-Fatal	Hit pedestrian	LMV	25-40	Male	Distracted driving
2013	12PM-6PM	Non-Fatal	overturn	LMV	25-40	Male	Distracted driving
2013	12PM-6PM	Non-Fatal	overturn	LMV	25-40	Male	Distracted driving
2013	12PM-6PM	Non-Fatal	Hit pedestrian	Two-wheeler	25-40	Male	Distracted driving
2013	12PM-6PM	Fatal	Hit pedestrian	Two-wheeler	below 18	Male	Distracted driving
2013	6PM-12AM	Non-Fatal	overturn	LMV	18-24	Male	Distracted driving
2013	12PM-6PM	Fatal	overturn	Two-wheeler	18-24	Male	Distracted driving
2013	12PM-6PM	Fatal	head on collision	LMV	below 18	Male	Distracted driving
2013	12PM-6PM	Non-Fatal	head on collision	LMV	18-24	Female	Distracted driving
2013	12PM-6PM	Non-Fatal	overturn	Two-wheeler	18-24	Male	Distracted driving
2013	6PM-12AM	Non-Fatal	other	LMV	25-40	Male	Distracted driving
2013	12PM-6PM	Non-Fatal	head on collision	LMV	below 18	Male	Distracted driving
2013	12PM-6PM	Non-Fatal	head on collision	Two-wheeler	18-24	Male	Distracted driving
2013	6AM-12PM	Fatal	other	Two-wheeler	25-40	Male	Distracted driving
2013	12PM-6PM	Non-Fatal	other	LMV	25-40	Male	Distracted driving
2013	6AM-12PM	Non-Fatal	Hit pedestrian	LMV	25-40	Female	Distracted driving
2013	6AM-12PM	Non-Fatal	Hit pedestrian	LMV	18-24	Male	Distracted driving
2013	12PM-6PM	Non-Fatal	overturn	LMV	25-40	Male	Distracted driving
2013	6PM-12AM	Non-Fatal	Hit pedestrian	LMV	25-40	Male	Distracted driving
2013	6PM-12AM	Non-Fatal	Hit pedestrian	LMV	Above 40	Male	Distracted driving
2013	6PM-12AM	Non-Fatal	overturn	Two-wheeler	25-40	Male	Distracted driving
2013	6AM-12PM	Non-Fatal	Hit pedestrian	Two-wheeler	25-40	Male	Distracted driving
2013	6AM-12PM	Fatal	Hit pedestrian	Two-wheeler	18-24	Male	Distracted driving
2013	12PM-6PM	Non-Fatal	hit object	Two-wheeler	Above 40	Female	Distracted driving
2013	6PM-12AM	Fatal	hit object	LMV	25-40	Male	Distracted driving
2013	12PM-6PM	Non-Fatal	head on collision	Two-wheeler	25-40	Male	Distracted driving
2013	12PM-6PM	Non-Fatal	head on collision	Two-wheeler	25-40	Male	Distracted driving
2014	6AM-12PM	Non-Fatal	rear end collision	Two-wheeler	Above 40	Male	Distracted driving
2014	6AM-12PM	Non-Fatal	rear end collision	Two-wheeler	Above 40	Male	Distracted driving
2014	12PM-6PM	Non-Fatal	head on collision	LMV	25-40	Male	Distracted driving
2014	12PM-6PM	Non-Fatal	head on collision	LMV	25-40	Male	Distracted driving
2014	12PM-6PM	Non-Fatal	head on collision	Two-wheeler	Above 40	Male	Distracted driving
2014	12PM-6PM	Non-Fatal	head on collision	LMV	25-40	Male	Distracted driving
2014	6AM-12PM	Non-Fatal	head on collision	Two-wheeler	25-40	Female	Distracted driving
2014	6AM-12PM	Non-Fatal	head on collision	LMV	25-40	Male	Distracted driving
2014	12PM-6PM	Non-Fatal	head on collision	LMV	Above 40	Male	Distracted driving
2014	12PM-6PM	Non-Fatal	head on collision	LMV	Above 40	Male	Distracted driving
2014	12PM-6PM	Fatal	rear end collision	Two-wheeler	25-40	Male	Distracted driving
2014	12PM-6PM	Fatal	rear end collision	LMV	Above 40	Male	Distracted driving
2014	6AM-12PM	Non-Fatal	rear end collision	LMV	Above 40	Male	Distracted driving
2014	6AM-12PM	Non-Fatal	rear end collision	LMV	25-40	Male	Distracted driving
2014	6AM-12PM	Non-Fatal	rear end collision	Two-wheeler	18-24	Male	Distracted driving
2014	6AM-12PM	Non-Fatal	rear end collision	Two-wheeler	18-24	Male	Distracted driving
2014	6PM-12AM	Non-Fatal	head on collision	LMV	25-40	Male	Distracted driving
2014	6PM-12AM	Non-Fatal	head on collision	LMV	25-40	Male	Distracted driving
2014	6PM-12AM	Non-Fatal	Hit pedestrian	LMV	Above 40	Female	Distracted driving
2014	6PM-12AM	Fatal	Hit pedestrian	LMV	Above 40	Male	Distracted driving
2014	6AM-12PM	Non-Fatal	rear end collision	Two-wheeler	18-24	Male	Distracted driving
2014	6AM-12PM	Non-Fatal	rear end collision	Two-wheeler	18-24	Male	Distracted driving
2014	12PM-6PM	Fatal	head on collision	Two-wheeler	25-40	Male	Distracted driving
2014	12PM-6PM	Non-Fatal	head on collision	LMV	25-40	Male	Distracted driving
2014	12PM-6PM	Non-Fatal	other	LMV	Above 40	Male	Distracted driving
2014	6PM-12AM	Non-Fatal	other	Two-wheeler	25-40	Male	Distracted driving
2014	6PM-12AM	Non-Fatal	rear end collision	LMV	18-24	Male	Distracted driving
2014	6PM-12AM	Non-Fatal	rear end collision	LMV	18-24	Male	Distracted driving
2014	12PM-6PM	Non-Fatal	head on collision	Two-wheeler	Above 40	Male	Distracted driving
2014	12PM-6PM	Non-Fatal	head on collision	Two-wheeler	18-24	Male	Distracted driving
2014	12PM-6PM	Non-Fatal	hit object	Two-wheeler	25-40	Male	Distracted driving
2014	6AM-12PM	Non-Fatal	overturn	LMV	25-40	Male	Distracted driving
2014	12AM-6AM	Non-Fatal	rear end collision	LMV	25-40	Male	Distracted driving
2014	12AM-6AM	Non-Fatal	rear end collision	LMV	25-40	Male	Distracted driving
2014	12PM-6PM	Non-Fatal	head on collision	LMV	18-24	Male	Distracted driving
2014	12PM-6PM	Non-Fatal	head on collision	LMV	18-24	Female	Distracted driving
2014	6AM-12PM	Non-Fatal	head on collision	Two-wheeler	18-24	Male	Distracted driving
2014	6AM-12PM	Non-Fatal	head on collision	LMV	18-24	Male	Distracted driving
2014	6PM-12AM	Fatal	side collision	Two-wheeler	25-40	Male	Distracted driving
2014	6PM-12AM	Non-Fatal	side collision	Two-wheeler	25-40	Male	Distracted driving
2014	12PM-6PM	Non-Fatal	head on collision	Two-wheeler	18-24	Male	Distracted driving
2014	12PM-6PM	Non-Fatal	head on collision	Two-wheeler	25-40	Male	Distracted driving
2014	12PM-6PM	Non-Fatal	side collision	LMV	18-24	Male	Distracted driving
2014	12PM-6PM	Non-Fatal	side collision	LMV	25-40	Male	Distracted driving
2014	6PM-12AM	Non-Fatal	rear end collision	LMV	25-40	Male	Distracted driving
2014	6PM-12AM	Non-Fatal	rear end collision	LMV	Above 40	Male	Distracted driving
2014	6PM-12AM	Non-Fatal	rear end collision	LMV	25-40	Male	Distracted driving
2014	12PM-6PM	Non-Fatal	head on collision	Two-wheeler	25-40	Male	Distracted driving
2014	12PM-6PM	Non-Fatal	head on collision	LMV	25-40	Female	Distracted driving
2014	6AM-12PM	Non-Fatal	rear end collision	LMV	Above 40	Male	Distracted driving
2014	6AM-12PM	Non-Fatal	rear end collision	LMV	25-40	Male	Distracted driving
2014	12PM-6PM	Non-Fatal	rear end collision	LMV	18-24	Male	Distracted driving
2014	12PM-6PM	Non-Fatal	rear end collision	LMV	25-40	Male	Distracted driving
2014	12PM-6PM	Non-Fatal	head on collision	Two-wheeler	25-40	Male	Distracted driving
2014	12PM-6PM	Non-Fatal	head on collision	LMV	25-40	Male	Distracted driving
2014	6PM-12AM	Non-Fatal	rear end collision	Two-wheeler	25-40	Male	Distracted driving
2014	6PM-12AM	Non-Fatal	rear end collision	LMV	25-40	Male	Distracted driving
2014	6PM-12AM	Non-Fatal	head on collision	LMV	18-24	Male	Distracted driving
2014	6PM-12AM	Non-Fatal	head on collision	LMV	18-24	Male	Distracted driving
2014	6PM-12AM	Non-Fatal	side collision	LMV	18-24	Male	Distracted driving
2014	6PM-12AM	Non-Fatal	side collision	LMV	18-24	Female	Distracted driving
2014	6PM-12AM	Non-Fatal	hit object	Two-wheeler	25-40	Male	Distracted driving
2014	6PM-12AM	Non-Fatal	rear end collision	Two-wheeler	25-40	Male	Distracted driving
2014	6PM-12AM	Non-Fatal	rear end collision	LMV	Above 40	Female	Distracted driving
2014	12PM-6PM	Non-Fatal	head on collision	Two-wheeler	25-40	Male	Distracted driving
2014	12PM-6PM	Non-Fatal	head on collision	Two-wheeler	25-40	Male	Distracted driving
2014	12PM-6PM	Non-Fatal	rear end collision	LMV	Above 40	Male	Distracted driving
2014	12PM-6PM	Non-Fatal	rear end collision	LMV	Above 40	Male	Distracted driving
2014	6PM-12AM	Non-Fatal	side collision	LMV	25-40	Female	Distracted driving
2014	6PM-12AM	Non-Fatal	side collision	LMV	Above 40	Female	Distracted driving
2014	6PM-12AM	Non-Fatal	head on collision	Two-wheeler	25-40	Male	Distracted driving
2014	6PM-12AM	Non-Fatal	head on collision	LMV	25-40	Male	Distracted driving
2014	6PM-12AM	Non-Fatal	head on collision	Two-wheeler	25-40	Male	Distracted driving
2014	6PM-12AM	Non-Fatal	head on collision	Two-wheeler	25-40	Male	Distracted driving
2014	6PM-12AM	Fatal	head on collision	Two-wheeler	25-40	Male	Distracted driving
2014	6PM-12AM	Fatal	head on collision	Two-wheeler	25-40	Male	Distracted driving
2014	6PM-12AM	Non-Fatal	hit object	LMV	Above 40	Male	Distracted driving
2014	6AM-12PM	Non-Fatal	Hit pedestrian	HMV	below 18	Male	Distracted driving
2014	6AM-12PM	Non-Fatal	Hit pedestrian	LMV	Above 40	Male	Distracted driving
2014	6AM-12PM	Non-Fatal	side collision	Two-wheeler	25-40	Male	Distracted driving
2014	6AM-12PM	Non-Fatal	side collision	LMV	25-40	Male	Distracted driving
2014	12PM-6PM	Non-Fatal	head on collision	Two-wheeler	25-40	Male	Distracted driving
2014	12PM-6PM	Non-Fatal	head on collision	LMV	Above 40	Female	Distracted driving
2014	6AM-12PM	Non-Fatal	head on collision	Two-wheeler	25-40	Male	Distracted driving
2014	6AM-12PM	Non-Fatal	head on collision	LMV	25-40	Male	Distracted driving
2014	12PM-6PM	Non-Fatal	rear end collision	Two-wheeler	25-40	Male	Distracted driving
2014	12PM-6PM	Non-Fatal	rear end collision	Two-wheeler	25-40	Female	Distracted driving
2014	12PM-6PM	Non-Fatal	Hit pedestrian	Two-wheeler	25-40	Female	Distracted driving
2014	12AM-6AM	Fatal	Hit pedestrian	Two-wheeler	18-24	Female	Distracted driving
2014	6AM-12PM	Fatal	side collision	LMV	25-40	Male	Distracted driving
2014	6AM-12PM	Fatal	side collision	LMV	25-40	Male	Distracted driving
2014	12PM-6PM	Non-Fatal	side collision	Two-wheeler	25-40	Male	Distracted driving
2014	12PM-6PM	Non-Fatal	side collision	LMV	Above 40	Male	Distracted driving
2014	6AM-12PM	Non-Fatal	side collision	LMV	25-40	Male	Distracted driving
2014	6AM-12PM	Non-Fatal	side collision	LMV	Above 40	Female	Distracted driving
2014	12PM-6PM	Non-Fatal	side collision	Two-wheeler	25-40	Male	Distracted driving
2014	12PM-6PM	Non-Fatal	side collision	LMV	25-40	Male	Distracted driving
2014	6PM-12AM	Non-Fatal	head on collision	LMV	25-40	Male	Distracted driving
2014	6PM-12AM	Non-Fatal	head on collision	LMV	25-40	Male	Distracted driving
2014	6PM-12AM	Fatal	side collision	LMV	25-40	Female	Distracted driving
2014	6PM-12AM	Fatal	side collision	LMV	25-40	Female	Distracted driving
2014	6PM-12AM	Non-Fatal	rear end collision	Two-wheeler	Above 40	Male	Distracted driving
2014	6PM-12AM	Non-Fatal	rear end collision	Two-wheeler	Above 40	Male	Distracted driving
2014	12PM-6PM	Non-Fatal	head on collision	LMV	25-40	Male	Distracted driving
2014	12PM-6PM	Non-Fatal	head on collision	LMV	Above 40	Male	Distracted driving
2014	12PM-6PM	Non-Fatal	hit object	Two-wheeler	25-40	Female	Distracted driving
2015	12PM-6PM	Fatal	rear end collision	Two-wheeler	18-24	Male	Distracted driving
2015	12PM-6PM	Non-Fatal	rear end collision	LMV	18-24	Male	Distracted driving
2015	12PM-6PM	Non-Fatal	rear end collision	LMV	25-40	Male	Distracted driving
2015	12PM-6PM	Non-Fatal	rear end collision	LMV	25-40	Male	Distracted driving
2015	6PM-12AM	Non-Fatal	head on collision	LMV	18-24	Male	Distracted driving
2015	6PM-12AM	Non-Fatal	head on collision	LMV	18-24	Female	Distracted driving
2015	12PM-6PM	Non-Fatal	side collision	Two-wheeler	25-40	Male	Distracted driving
2015	12PM-6PM	Non-Fatal	side collision	LMV	25-40	Male	Distracted driving
2015	12PM-6PM	Non-Fatal	rear end collision	Two-wheeler	25-40	Male	Distracted driving
2015	12PM-6PM	Non-Fatal	rear end collision	LMV	25-40	Male	Distracted driving
2015	6AM-12PM	Non-Fatal	side collision	LMV	18-24	Male	Distracted driving
2015	6AM-12PM	Non-Fatal	Hit pedestrian	LMV	25-40	Female	Distracted driving
2015	6AM-12PM	Non-Fatal	Hit pedestrian	LMV	18-24	Male	Distracted driving
2015	12PM-6PM	Non-Fatal	rear end collision	LMV	Above 40	Male	Distracted driving
2015	12PM-6PM	Non-Fatal	rear end collision	LMV	Above 40	Female	Distracted driving
2015	12PM-6PM	Non-Fatal	head on collision	LMV	18-24	Male	Distracted driving
2015	12PM-6PM	Non-Fatal	head on collision	LMV	18-24	Male	Distracted driving
2015	6PM-12AM	Fatal	head on collision	LMV	25-40	Male	Distracted driving
2015	6PM-12AM	Fatal	head on collision	LMV	25-40	Male	Distracted driving
2015	6PM-12AM	Non-Fatal	side collision	Two-wheeler	25-40	Male	Distracted driving
2015	6PM-12AM	Non-Fatal	side collision	Two-wheeler	25-40	Male	Distracted driving
2015	6AM-12PM	Non-Fatal	hit object	LMV	18-24	Male	Distracted driving
2015	6AM-12PM	Non-Fatal	hit object	LMV	18-24	Male	Distracted driving
2015	6PM-12AM	Fatal	rear end collision	Two-wheeler	25-40	Male	Distracted driving
2015	6PM-12AM	Non-Fatal	rear end collision	Two-wheeler	25-40	Male	Distracted driving
2015	6PM-12AM	Non-Fatal	rear end collision	Two-wheeler	25-40	Male	Distracted driving
2015	6PM-12AM	Non-Fatal	rear end collision	LMV	25-40	Male	Distracted driving
2015	6AM-12PM	Non-Fatal	hit object	Two-wheeler	25-40	Male	Distracted driving
2015	12PM-6PM	Non-Fatal	rear end collision	LMV	25-40	Male	Distracted driving
2015	12PM-6PM	Non-Fatal	rear end collision	Two-wheeler	25-40	Male	Distracted driving
2015	6AM-12PM	Non-Fatal	rear end collision	Two-wheeler	25-40	Male	Distracted driving
2015	6AM-12PM	Non-Fatal	rear end collision	LMV	25-40	Male	Distracted driving
2015	6AM-12PM	Non-Fatal	head on collision	Two-wheeler	Above 40	Male	Distracted driving
2015	6AM-12PM	Non-Fatal	head on collision	LMV	Above 40	Male	Distracted driving
2015	12PM-6PM	Non-Fatal	side collision	Two-wheeler	18-24	Male	Distracted driving
2015	12PM-6PM	Non-Fatal	side collision	LMV	25-40	Female	Distracted driving
2015	12PM-6PM	Non-Fatal	side collision	Two-wheeler	25-40	Male	Distracted driving
2015	12PM-6PM	Non-Fatal	side collision	Two-wheeler	25-40	Male	Distracted driving
2015	6PM-12AM	Fatal	rear end collision	Two-wheeler	25-40	Male	Distracted driving
2015	6PM-12AM	Fatal	rear end collision	LMV	25-40	Male	Distracted driving
2015	6PM-12AM	Fatal	rear end collision	Two-wheeler	25-40	Male	Distracted driving
2015	6AM-12PM	Fatal	head on collision	LMV	below 18	Male	Distracted driving
2015	6AM-12PM	Fatal	head on collision	Two-wheeler	below 18	Male	Distracted driving
2015	12PM-6PM	Fatal	side collision	LMV	25-40	Female	Distracted driving
2015	12PM-6PM	Fatal	side collision	Two-wheeler	25-40	Female	Distracted driving
2015	6PM-12AM	Non-Fatal	head on collision	LMV	25-40	Male	Distracted driving
2015	6PM-12AM	Non-Fatal	head on collision	LMV	25-40	Male	Distracted driving
2015	6AM-12PM	Fatal	head on collision	LMV	25-40	Male	Distracted driving
2015	6AM-12PM	Fatal	head on collision	LMV	25-40	Male	Distracted driving
2015	6AM-12PM	Fatal	Hit pedestrian	Two-wheeler	25-40	Male	Distracted driving
2015	6PM-12AM	Fatal	head on collision	LMV	25-40	Male	Distracted driving
2015	6PM-12AM	Fatal	head on collision	LMV	25-40	Male	Distracted driving
2015	6PM-12AM	Non-Fatal	head on collision	Two-wheeler	25-40	Male	Distracted driving
2015	6PM-12AM	Non-Fatal	head on collision	Two-wheeler	25-40	Male	Distracted driving
2015	6AM-12PM	Non-Fatal	hit object	LMV	25-40	Male	Distracted driving
2015	6AM-12PM	Non-Fatal	hit object	LMV	25-40	Male	Distracted driving
2015	6PM-12AM	Non-Fatal	rear end collision	Two-wheeler	25-40	Male	Distracted driving
2015	6PM-12AM	Non-Fatal	rear end collision	Two-wheeler	25-40	Male	Distracted driving
2015	12PM-6PM	Non-Fatal	rear end collision	LMV	25-40	Male	Distracted driving
2015	12PM-6PM	Non-Fatal	rear end collision	LMV	25-40	Female	Distracted driving
2015	6AM-12PM	Non-Fatal	head on collision	LMV	25-40	Male	Distracted driving
2015	6AM-12PM	Non-Fatal	head on collision	LMV	25-40	Male	Distracted driving
2015	6PM-12AM	Non-Fatal	side collision	Two-wheeler	25-40	Male	Distracted driving
2015	6PM-12AM	Non-Fatal	side collision	Two-wheeler	25-40	Male	Distracted driving
2015	12AM-6AM	Non-Fatal	rear end collision	LMV	25-40	Male	Distracted driving
2015	12AM-6AM	Non-Fatal	rear end collision	LMV	25-40	Female	Distracted driving
2015	6PM-12AM	Non-Fatal	hit object	LMV	25-40	Male	Distracted driving
2015	6PM-12AM	Non-Fatal	side collision	Two-wheeler	25-40	Male	Distracted driving
2015	6PM-12AM	Non-Fatal	side collision	LMV	25-40	Male	Distracted driving
2015	12PM-6PM	Non-Fatal	rear end collision	Two-wheeler	Above 40	Male	Distracted driving
2015	12PM-6PM	Non-Fatal	rear end collision	Two-wheeler	Above 40	Male	Distracted driving
2015	12PM-6PM	Fatal	hit object	Two-wheeler	below 18	Male	Distracted driving
2015	12AM-6AM	Non-Fatal	side collision	LMV	25-40	Female	Distracted driving
2015	12AM-6AM	Fatal	side collision	LMV	25-40	Female	Distracted driving
2015	12PM-6PM	Non-Fatal	side collision	Two-wheeler	Above 40	Male	Distracted driving
2015	12PM-6PM	Non-Fatal	side collision	Two-wheeler	Above 40	Male	Distracted driving
2015	6PM-12AM	Non-Fatal	head on collision	Two-wheeler	25-40	Male	Distracted driving
2015	6PM-12AM	Non-Fatal	head on collision	LMV	25-40	Male	Distracted driving
2015	6PM-12AM	Non-Fatal	head on collision	Two-wheeler	25-40	Male	Distracted driving
2015	6PM-12AM	Non-Fatal	head on collision	Two-wheeler	25-40	Male	Distracted driving
2015	6PM-12AM	Non-Fatal	Hit pedestrian	HMV	below 18	Male	Distracted driving
2015	6PM-12AM	Non-Fatal	Hit pedestrian	HMV	25-40	Female	Distracted driving
2015	6AM-12PM	Non-Fatal	side collision	LMV	18-24	Male	Distracted driving
2015	6AM-12PM	Non-Fatal	side collision	LMV	25-40	Male	Distracted driving
2015	12PM-6PM	Non-Fatal	head on collision	LMV	18-24	Male	Distracted driving
2015	12PM-6PM	Non-Fatal	head on collision	LMV	25-40	Male	Distracted driving
2015	6AM-12PM	Fatal	side collision	LMV	18-24	Male	Distracted driving
2015	6AM-12PM	Fatal	side collision	LMV	18-24	Male	Distracted driving
2015	6AM-12PM	Non-Fatal	head on collision	LMV	25-40	Male	Distracted driving
2015	6AM-12PM	Non-Fatal	head on collision	LMV	18-24	Male	Distracted driving
2015	6PM-12AM	Fatal	head on collision	LMV	25-40	Male	Distracted driving
2015	6PM-12AM	Fatal	head on collision	LMV	18-24	Male	Distracted driving
2015	12PM-6PM	Non-Fatal	rear end collision	Two-wheeler	25-40	Male	Distracted driving
2015	12PM-6PM	Non-Fatal	rear end collision	LMV	25-40	Male	Distracted driving
2015	12PM-6PM	Non-Fatal	head on collision	HMV	25-40	Male	Distracted driving
2015	12PM-6PM	Non-Fatal	head on collision	LMV	25-40	Male	Distracted driving
2015	12PM-6PM	Fatal	hit object	Two-wheeler	25-40	Male	Distracted driving
2015	6PM-12AM	Fatal	side collision	Two-wheeler	25-40	Female	Distracted driving
2015	6PM-12AM	Fatal	side collision	LMV	25-40	Female	Distracted driving
2015	12PM-6PM	Non-Fatal	rear end collision	Two-wheeler	18-24	Male	Distracted driving
2015	12PM-6PM	Non-Fatal	rear end collision	HMV	18-24	Male	Distracted driving
2015	12PM-6PM	Non-Fatal	side collision	Two-wheeler	25-40	Male	Distracted driving
2015	12PM-6PM	Non-Fatal	side collision	Two-wheeler	25-40	Male	Distracted driving
2015	12PM-6PM	Non-Fatal	rear end collision	LMV	18-24	Female	Distracted driving
2015	12PM-6PM	Non-Fatal	rear end collision	LMV	25-40	Female	Distracted driving
2016	6PM-12AM	Non-Fatal	side collision	LMV	25-40	Female	Distracted driving
2016	6PM-12AM	Non-Fatal	side collision	LMV	25-40	Female	Distracted driving
2016	6PM-12AM	Fatal	head on collision	LMV	25-40	Male	Distracted driving
2016	6PM-12AM	Fatal	head on collision	LMV	25-40	Male	Distracted driving
2016	12AM-6AM	Non-Fatal	Hit pedestrian	LMV	below 18	Male	Distracted driving
2016	12AM-6AM	Non-Fatal	Hit pedestrian	LMV	Above 40	Male	Distracted driving
2016	6PM-12AM	Non-Fatal	side collision	Two-wheeler	25-40	Male	Distracted driving
2016	6PM-12AM	Non-Fatal	side collision	Two-wheeler	25-40	Male	Distracted driving
2016	12PM-6PM	Fatal	rear end collision	Two-wheeler	25-40	Male	Distracted driving
2016	12PM-6PM	Fatal	rear end collision	LMV	25-40	Male	Distracted driving
2016	6AM-12PM	Non-Fatal	rear end collision	Two-wheeler	25-40	Female	Distracted driving
2016	6AM-12PM	Non-Fatal	rear end collision	Two-wheeler	25-40	Female	Distracted driving
2016	6AM-12PM	Non-Fatal	hit object	LMV	25-40	Male	Distracted driving
2016	12PM-6PM	Non-Fatal	head on collision	HMV	Above 40	Male	Distracted driving
2016	12PM-6PM	Non-Fatal	head on collision	LMV	Above 40	Female	Distracted driving
2016	6PM-12AM	Non-Fatal	head on collision	LMV	Above 40	Male	Distracted driving
2016	6PM-12AM	Non-Fatal	head on collision	LMV	Above 40	Male	Distracted driving
2016	6PM-12AM	Fatal	head on collision	Two-wheeler	25-40	Male	Distracted driving
2016	6PM-12AM	Fatal	head on collision	Two-wheeler	25-40	Male	Distracted driving
2016	6AM-12PM	Fatal	side collision	Two-wheeler	25-40	Male	Distracted driving
2016	6AM-12PM	Fatal	side collision	LMV	25-40	Male	Distracted driving
2016	12PM-6PM	Non-Fatal	hit object	HMV	Above 40	Male	Distracted driving
2016	12PM-6PM	Non-Fatal	rear end collision	Two-wheeler	25-40	Male	Distracted driving
2016	12PM-6PM	Non-Fatal	rear end collision	HMV	25-40	Male	Distracted driving
2016	6PM-12AM	Non-Fatal	head on collision	LMV	25-40	Male	Distracted driving
2016	6PM-12AM	Non-Fatal	head on collision	LMV	18-24	Female	Distracted driving
2016	6AM-12PM	Non-Fatal	hit object	LMV	25-40	Male	Distracted driving
2016	6PM-12AM	Non-Fatal	side collision	HMV	18-24	Male	Distracted driving
2016	6PM-12AM	Fatal	side collision	LMV	25-40	Female	Distracted driving
2016	6PM-12AM	Fatal	rear end collision	Two-wheeler	18-24	Male	Distracted driving
2016	6PM-12AM	Fatal	rear end collision	Two-wheeler	25-40	Male	Distracted driving
2016	12AM-6AM	Non-Fatal	hit object	LMV	25-40	Male	Distracted driving
2016	6PM-12AM	Non-Fatal	side collision	LMV	25-40	Male	Distracted driving
2016	6PM-12AM	Non-Fatal	side collision	LMV	25-40	Male	Distracted driving
2016	6AM-12PM	Non-Fatal	rear end collision	Two-wheeler	25-40	Male	Distracted driving
2016	6AM-12PM	Non-Fatal	rear end collision	LMV	25-40	Male	Distracted driving
2016	6PM-12AM	Non-Fatal	hit object	Two-wheeler	25-40	Male	Distracted driving
2016	12PM-6PM	Non-Fatal	rear end collision	HMV	25-40	Male	Distracted driving
2016	12PM-6PM	Non-Fatal	rear end collision	LMV	25-40	Female	Distracted driving
2016	12PM-6PM	Non-Fatal	head on collision	Two-wheeler	below 18	Male	Distracted driving
2016	12PM-6PM	Non-Fatal	head on collision	LMV	25-40	Male	Distracted driving
2016	6PM-12AM	Non-Fatal	hit object	LMV	25-40	Male	Distracted driving
2016	6PM-12AM	Non-Fatal	side collision	Two-wheeler	25-40	Male	Distracted driving
2016	6PM-12AM	Non-Fatal	side collision	Two-wheeler	18-24	Male	Distracted driving
2016	6AM-12PM	Fatal	head on collision	Two-wheeler	25-40	Male	Distracted driving
2016	6AM-12PM	Fatal	head on collision	LMV	Above 40	Male	Distracted driving
2016	6PM-12AM	Non-Fatal	Hit pedestrian	LMV	25-40	Male	Distracted driving
2016	12PM-6PM	Non-Fatal	Hit pedestrian	HMV	25-40	Male	Distracted driving
2016	6PM-12AM	Non-Fatal	hit object	Two-wheeler	below 18	Male	Distracted driving
2016	12AM-6AM	Non-Fatal	side collision	LMV	25-40	Male	Distracted driving
2016	12AM-6AM	Non-Fatal	side collision	LMV	25-40	Female	Distracted driving
2016	6PM-12AM	Fatal	head on collision	Two-wheeler	18-24	Male	Distracted driving
2016	6PM-12AM	Non-Fatal	head on collision	HMV	25-40	Male	Distracted driving
2016	6PM-12AM	Non-Fatal	side collision	Two-wheeler	18-24	Male	Distracted driving
2016	6PM-12AM	Non-Fatal	side collision	LMV	25-40	Male	Distracted driving
2016	6PM-12AM	Fatal	side collision	Two-wheeler	25-40	Male	Distracted driving
2016	6PM-12AM	Fatal	side collision	LMV	25-40	Male	Distracted driving
2016	12PM-6PM	Non-Fatal	head on collision	Two-wheeler	18-24	Male	Distracted driving
2016	12PM-6PM	Non-Fatal	head on collision	LMV	25-40	Male	Distracted driving
2016	12PM-6PM	Non-Fatal	hit object	Two-wheeler	25-40	Male	Distracted driving
2016	6AM-12PM	Non-Fatal	rear end collision	LMV	25-40	Male	Distracted driving
2016	6AM-12PM	Non-Fatal	rear end collision	Two-wheeler	below 18	Male	Distracted driving
2016	12PM-6PM	Non-Fatal	head on collision	HMV	18-24	Male	Distracted driving
2016	12PM-6PM	Non-Fatal	head on collision	Two-wheeler	18-24	Male	Distracted driving
2016	12PM-6PM	Non-Fatal	side collision	Two-wheeler	below 18	Male	Distracted driving
2016	12PM-6PM	Non-Fatal	side collision	LMV	25-40	Male	Distracted driving
2016	6PM-12AM	Fatal	rear end collision	Two-wheeler	below 18	Male	Distracted driving
2016	6PM-12AM	Fatal	rear end collision	LMV	25-40	Male	Distracted driving
2016	6PM-12AM	Non-Fatal	hit object	LMV	25-40	Male	Distracted driving
2016	12PM-6PM	Fatal	rear end collision	Two-wheeler	25-40	Male	Distracted driving
2016	12PM-6PM	Non-Fatal	rear end collision	LMV	25-40	Male	Distracted driving
2016	12AM-6AM	Non-Fatal	head on collision	Two-wheeler	below 18	Male	Distracted driving
2016	12AM-6AM	Non-Fatal	head on collision	LMV	Above 40	Male	Distracted driving
2016	6AM-12PM	Fatal	hit object	LMV	18-24	Female	Distracted driving
2016	12AM-6AM	Non-Fatal	head on collision	HMV	25-40	Male	Distracted driving
2016	12AM-6AM	Fatal	head on collision	Two-wheeler	18-24	Male	Distracted driving
2016	6AM-12PM	Non-Fatal	side collision	Two-wheeler	18-24	Male	Distracted driving
2016	6AM-12PM	Non-Fatal	side collision	LMV	18-24	Male	Distracted driving
2016	6PM-12AM	Fatal	head on collision	Two-wheeler	18-24	Male	Distracted driving
2016	6PM-12AM	Fatal	head on collision	LMV	25-40	Male	Distracted driving
2016	12PM-6PM	Non-Fatal	head on collision	Two-wheeler	18-24	Female	Distracted driving
2016	12PM-6PM	Non-Fatal	head on collision	Two-wheeler	18-24	Female	Distracted driving
2016	6PM-12AM	Non-Fatal	hit object	Two-wheeler	25-40	Male	Distracted driving
2016	6AM-12PM	Non-Fatal	hit object	LMV	below 18	Male	Distracted driving
2016	12PM-6PM	Fatal	rear end collision	LMV	18-24	Male	Distracted driving
2016	12PM-6PM	Fatal	rear end collision	LMV	25-40	Male	Distracted driving
2016	12AM-6AM	Non-Fatal	head on collision	Two-wheeler	below 18	Male	Distracted driving
2016	12AM-6AM	Non-Fatal	head on collision	LMV	18-24	Male	Distracted driving
2016	12PM-6PM	Fatal	head on collision	LMV	25-40	Male	Distracted driving
2016	12PM-6PM	Fatal	head on collision	LMV	18-24	Male	Distracted driving
2016	6PM-12AM	Non-Fatal	hit object	Two-wheeler	25-40	Male	Distracted driving
2016	6AM-12PM	Non-Fatal	hit object	LMV	Above 40	Male	Distracted driving
2016	6PM-12AM	Non-Fatal	rear end collision	LMV	25-40	Female	Distracted driving
2016	6PM-12AM	Non-Fatal	rear end collision	LMV	25-40	Female	Distracted driving
2016	6PM-12AM	Non-Fatal	hit object	Two-wheeler	18-24	Male	Distracted driving
2016	6PM-12AM	Fatal	Hit pedestrian	Two-wheeler	18-24	Male	Distracted driving
2016	12PM-6PM	Non-Fatal	Hit pedestrian	HMV	25-40	Male	Distracted driving
2016	6PM-12AM	Non-Fatal	side collision	Two-wheeler	18-24	Male	Distracted driving
2016	6PM-12AM	Non-Fatal	side collision	Two-wheeler	below 18	Female	Distracted driving
2016	6PM-12AM	Non-Fatal	side collision	HMV	25-40	Male	Distracted driving
2016	6PM-12AM	Non-Fatal	side collision	LMV	18-24	Male	Distracted driving
2016	6PM-12AM	Non-Fatal	rear end collision	Two-wheeler	18-24	Male	Distracted driving
2016	6PM-12AM	Non-Fatal	rear end collision	LMV	25-40	Male	Distracted driving
2016	12PM-6PM	Non-Fatal	head on collision	Two-wheeler	18-24	Male	Distracted driving
2016	12PM-6PM	Non-Fatal	head on collision	LMV	18-24	Male	Distracted driving
2016	12PM-6PM	Non-Fatal	side collision	HMV	25-40	Male	Distracted driving
2016	12PM-6PM	Fatal	side collision	LMV	18-24	Female	Distracted driving
2016	6PM-12AM	Fatal	side collision	HMV	25-40	Male	Distracted driving
2016	6PM-12AM	Fatal	side collision	LMV	25-40	Male	Distracted driving
2016	12AM-6AM	Non-Fatal	rear end collision	LMV	25-40	Male	Distracted driving
2016	12AM-6AM	Non-Fatal	rear end collision	Two-wheeler	below 18	Female	Distracted driving
2016	6PM-12AM	Non-Fatal	head on collision	Two-wheeler	below 18	Male	Distracted driving
2016	6PM-12AM	Non-Fatal	head on collision	LMV	25-40	Male	Distracted driving
2016	6PM-12AM	Non-Fatal	side collision	Two-wheeler	25-40	Male	Distracted driving
2016	6PM-12AM	Non-Fatal	side collision	LMV	25-40	Male	Distracted driving
2016	6PM-12AM	Non-Fatal	head on collision	Two-wheeler	25-40	Male	Distracted driving
2016	6PM-12AM	Non-Fatal	head on collision	LMV	18-24	Male	Distracted driving
2016	12PM-6PM	Non-Fatal	side collision	LMV	25-40	Male	Distracted driving
2016	12PM-6PM	Non-Fatal	side collision	LMV	18-24	Male	Distracted driving
2016	6PM-12AM	Non-Fatal	rear end collision	LMV	25-40	Male	Distracted driving
2016	6PM-12AM	Non-Fatal	rear end collision	LMV	below 18	Male	Distracted driving
2017	12PM-6PM	Non-Fatal	side collision	LMV	Above 40	Male	Distracted driving
2017	12PM-6PM	Non-Fatal	side collision	LMV	Above 40	Male	Distracted driving
2017	6AM-12PM	Fatal	rear end collision	LMV	18-24	Male	Distracted driving
2017	6AM-12PM	Fatal	rear end collision	LMV	25-40	Male	Distracted driving
2017	12PM-6PM	Non-Fatal	head on collision	HMV	Above 40	Male	Distracted driving
2017	12PM-6PM	Non-Fatal	head on collision	LMV	Above 40	Male	Distracted driving
2017	6PM-12AM	Non-Fatal	hit object	LMV	25-40	Male	Distracted driving
2017	6AM-12PM	Non-Fatal	hit object	Two-wheeler	25-40	Male	Distracted driving
2017	6AM-12PM	Non-Fatal	hit object	LMV	25-40	Male	Distracted driving
2017	12PM-6PM	Fatal	side collision	HMV	25-40	Male	Distracted driving
2017	12PM-6PM	Fatal	side collision	LMV	25-40	Male	Distracted driving
2017	12AM-6AM	Non-Fatal	head on collision	LMV	Above 40	Male	Distracted driving
2017	12AM-6AM	Non-Fatal	head on collision	LMV	Above 40	Female	Distracted driving
2017	6AM-12PM	Non-Fatal	side collision	Two-wheeler	25-40	Male	Distracted driving
2017	6AM-12PM	Non-Fatal	side collision	LMV	25-40	Male	Distracted driving
2017	6PM-12AM	Non-Fatal	hit object	Two-wheeler	25-40	Male	Distracted driving
2017	6PM-12AM	Non-Fatal	hit object	LMV	25-40	Male	Distracted driving
2017	6PM-12AM	Non-Fatal	hit object	LMV	18-24	Male	Distracted driving
2017	6AM-12PM	Non-Fatal	hit object	LMV	25-40	Male	Distracted driving
2017	6AM-12PM	Non-Fatal	side collision	Two-wheeler	18-24	Male	Distracted driving
2017	6AM-12PM	Non-Fatal	side collision	Two-wheeler	18-24	Male	Distracted driving
2017	12PM-6PM	Non-Fatal	rear end collision	Two-wheeler	25-40	Male	Distracted driving
2017	12PM-6PM	Non-Fatal	rear end collision	LMV	25-40	Male	Distracted driving
2017	12AM-6AM	Non-Fatal	head on collision	Two-wheeler	Above 40	Male	Distracted driving
2017	12AM-6AM	Non-Fatal	head on collision	Two-wheeler	Above 40	Male	Distracted driving
2017	6PM-12AM	Non-Fatal	hit object	LMV	Above 40	Male	Distracted driving
2017	12PM-6PM	Non-Fatal	hit object	Two-wheeler	25-40	Male	Distracted driving
2017	6PM-12AM	Fatal	hit object	LMV	25-40	Male	Distracted driving
2017	6PM-12AM	Fatal	side collision	Two-wheeler	25-40	Male	Distracted driving
2017	6PM-12AM	Fatal	side collision	LMV	25-40	Male	Distracted driving
2017	12PM-6PM	Non-Fatal	head on collision	LMV	25-40	Male	Distracted driving
2017	12PM-6PM	Non-Fatal	head on collision	Two-wheeler	25-40	Male	Distracted driving
2017	6AM-12PM	Non-Fatal	side collision	LMV	25-40	Female	Distracted driving
2017	6AM-12PM	Non-Fatal	side collision	LMV	25-40	Female	Distracted driving
2017	6PM-12AM	Non-Fatal	hit object	HMV	Above 40	Male	Distracted driving
2017	6PM-12AM	Non-Fatal	side collision	LMV	25-40	Male	Distracted driving
2017	6PM-12AM	Non-Fatal	side collision	LMV	25-40	Male	Distracted driving
2017	6PM-12AM	Non-Fatal	head on collision	HMV	25-40	Male	Distracted driving
2017	6PM-12AM	Fatal	head on collision	Two-wheeler	25-40	Male	Distracted driving
2017	6PM-12AM	Non-Fatal	side collision	HMV	25-40	Male	Distracted driving
2017	6PM-12AM	Non-Fatal	side collision	Two-wheeler	25-40	Male	Distracted driving
2017	6PM-12AM	Non-Fatal	head on collision	Two-wheeler	25-40	Male	Distracted driving
2017	6PM-12AM	Non-Fatal	head on collision	HMV	25-40	Male	Distracted driving
2017	6AM-12PM	Fatal	side collision	Two-wheeler	25-40	Male	Distracted driving
2017	6AM-12PM	Fatal	side collision	LMV	25-40	Male	Distracted driving
2017	6PM-12AM	Non-Fatal	hit object	HMV	25-40	Male	Distracted driving
2017	12PM-6PM	Non-Fatal	hit object	Two-wheeler	25-40	Male	Distracted driving
2017	12PM-6PM	Non-Fatal	hit object	LMV	25-40	Male	Distracted driving
2017	6PM-12AM	Fatal	side collision	Two-wheeler	25-40	Male	Distracted driving
2017	6PM-12AM	Fatal	side collision	Two-wheeler	25-40	Male	Distracted driving
2017	6PM-12AM	Non-Fatal	rear end collision	Two-wheeler	25-40	Male	Distracted driving
2017	6PM-12AM	Non-Fatal	rear end collision	HMV	25-40	Male	Distracted driving
2017	6PM-12AM	Non-Fatal	head on collision	HMV	25-40	Male	Distracted driving
2017	6PM-12AM	Non-Fatal	head on collision	Two-wheeler	25-40	Male	Distracted driving
2017	6PM-12AM	Non-Fatal	hit object	Two-wheeler	25-40	Male	Distracted driving
2017	12PM-6PM	Fatal	Hit pedestrian	Two-wheeler	Above 40	Male	Distracted driving
2017	12PM-6PM	Fatal	Hit pedestrian	Two-wheeler	below 18	Female	Distracted driving
2017	6PM-12AM	Non-Fatal	hit object	Two-wheeler	Above 40	Male	Distracted driving
2017	12PM-6PM	Non-Fatal	hit object	LMV	25-40	Male	Distracted driving
2017	12PM-6PM	Non-Fatal	hit object	LMV	25-40	Male	Distracted driving
2017	6PM-12AM	Non-Fatal	side collision	Two-wheeler	25-40	Male	Distracted driving
2017	6PM-12AM	Non-Fatal	side collision	Two-wheeler	25-40	Male	Distracted driving
2017	6PM-12AM	Fatal	head on collision	HMV	25-40	Female	Distracted driving
2017	6PM-12AM	Fatal	head on collision	LMV	25-40	Female	Distracted driving
2017	12PM-6PM	Non-Fatal	side collision	LMV	25-40	Male	Distracted driving
2017	12PM-6PM	Non-Fatal	side collision	LMV	18-24	Male	Distracted driving
2017	12PM-6PM	Non-Fatal	head on collision	LMV	Above 40	Male	Distracted driving
2017	12PM-6PM	Non-Fatal	head on collision	HMV	Above 40	Male	Distracted driving
2017	6PM-12AM	Non-Fatal	side collision	Two-wheeler	below 18	Female	Distracted driving
2017	6PM-12AM	Non-Fatal	side collision	LMV	18-24	Female	Distracted driving
2017	12PM-6PM	Fatal	hit object	LMV	below 18	Female	Distracted driving
2017	12PM-6PM	Fatal	hit object	Two-wheeler	25-40	Male	Distracted driving
2017	12PM-6PM	Fatal	hit object	Two-wheeler	below 18	Male	Distracted driving
2017	12PM-6PM	Non-Fatal	side collision	Two-wheeler	18-24	Male	Distracted driving
2017	12PM-6PM	Non-Fatal	side collision	Two-wheeler	below 18	Male	Distracted driving
2017	6AM-12PM	Non-Fatal	rear end collision	Two-wheeler	25-40	Female	Distracted driving
2017	6AM-12PM	Non-Fatal	rear end collision	Two-wheeler	below 18	Female	Distracted driving
2017	12PM-6PM	Fatal	head on collision	LMV	18-24	Male	Distracted driving
2017	12PM-6PM	Fatal	head on collision	LMV	25-40	Male	Distracted driving
2017	12PM-6PM	Non-Fatal	hit object	Two-wheeler	18-24	Male	Distracted driving
2017	12AM-6AM	Non-Fatal	hit object	Two-wheeler	below 18	Male	Distracted driving
2017	6PM-12AM	Non-Fatal	hit object	Two-wheeler	25-40	Male	Distracted driving
2017	6AM-12PM	Non-Fatal	side collision	LMV	18-24	Male	Distracted driving
2017	6AM-12PM	Non-Fatal	side collision	LMV	18-24	Male	Distracted driving
2017	6PM-12AM	Non-Fatal	head on collision	LMV	25-40	Male	Distracted driving
2017	6PM-12AM	Non-Fatal	head on collision	HMV	25-40	Male	Distracted driving
2017	6PM-12AM	Non-Fatal	side collision	LMV	Above 40	Male	Distracted driving
2017	6PM-12AM	Non-Fatal	side collision	Two-wheeler	Above 40	Male	Distracted driving
2017	6PM-12AM	Non-Fatal	hit object	LMV	below 18	Male	Distracted driving
2017	6AM-12PM	Non-Fatal	side collision	Two-wheeler	18-24	Male	Distracted driving
2017	6AM-12PM	Non-Fatal	side collision	Two-wheeler	below 18	Male	Distracted driving
2017	6PM-12AM	Fatal	head on collision	Two-wheeler	25-40	Female	Distracted driving
2017	6PM-12AM	Non-Fatal	head on collision	HMV	25-40	Female	Distracted driving
2017	6PM-12AM	Non-Fatal	side collision	Two-wheeler	18-24	Male	Distracted driving
2017	6PM-12AM	Non-Fatal	side collision	LMV	Above 40	Male	Distracted driving
2017	6PM-12AM	Non-Fatal	head on collision	Two-wheeler	Above 40	Male	Distracted driving
2017	6PM-12AM	Non-Fatal	head on collision	LMV	25-40	Male	Distracted driving
2017	6PM-12AM	Non-Fatal	side collision	HMV	25-40	Male	Distracted driving
2017	6PM-12AM	Fatal	side collision	Two-wheeler	25-40	Male	Distracted driving
2017	12PM-6PM	Non-Fatal	hit object	LMV	25-40	Female	Distracted driving
2017	12AM-6AM	Non-Fatal	hit object	LMV	25-40	Male	Distracted driving
2017	12PM-6PM	Fatal	hit object	Two-wheeler	below 18	Male	Distracted driving
2017	12PM-6PM	Non-Fatal	side collision	Two-wheeler	18-24	Male	Distracted driving
2017	12PM-6PM	Non-Fatal	side collision	Two-wheeler	18-24	Male	Distracted driving
2017	6PM-12AM	Non-Fatal	rear end collision	Two-wheeler	18-24	Male	Distracted driving
2017	6PM-12AM	Fatal	rear end collision	Two-wheeler	below 18	Male	Distracted driving
2017	6PM-12AM	Fatal	head on collision	LMV	18-24	Male	Distracted driving
2017	6PM-12AM	Non-Fatal	head on collision	LMV	below 18	Male	Distracted driving
2017	12PM-6PM	Non-Fatal	hit object	HMV	18-24	Male	Distracted driving
2017	12AM-6AM	Non-Fatal	hit object	LMV	18-24	Male	Distracted driving
2017	12PM-6PM	Non-Fatal	hit object	LMV	18-24	Male	Distracted driving
2017	12PM-6PM	Non-Fatal	side collision	HMV	25-40	Male	Distracted driving
2017	12PM-6PM	Non-Fatal	side collision	Two-wheeler	25-40	Male	Distracted driving
2017	12PM-6PM	Non-Fatal	head on collision	LMV	25-40	Male	Distracted driving
2017	12PM-6PM	Non-Fatal	head on collision	HMV	25-40	Male	Distracted driving
2017	6AM-12PM	Fatal	side collision	Two-wheeler	25-40	Male	Distracted driving
2017	6AM-12PM	Non-Fatal	side collision	LMV	25-40	Male	Distracted driving
2017	12PM-6PM	Non-Fatal	hit object	Two-wheeler	25-40	Male	Distracted driving
2017	6PM-12AM	Non-Fatal	side collision	Two-wheeler	18-24	Male	Distracted driving
2017	6PM-12AM	Non-Fatal	side collision	HMV	25-40	Male	Distracted driving
2017	12PM-6PM	Non-Fatal	head on collision	LMV	25-40	Female	Distracted driving
2017	12PM-6PM	Non-Fatal	head on collision	LMV	25-40	Female	Distracted driving
2017	6AM-12PM	Fatal	hit object	Two-wheeler	below 18	Female	Distracted driving
2017	6PM-12AM	Non-Fatal	Hit pedestrian	HMV	25-40	Male	Distracted driving
2017	6PM-12AM	Fatal	Hit pedestrian	HMV	18-24	Male	Distracted driving
2017	12PM-6PM	Fatal	side collision	Two-wheeler	25-40	Female	Distracted driving
2017	12PM-6PM	Non-Fatal	side collision	LMV	18-24	Female	Distracted driving
2018	12PM-6PM	Non-Fatal	hit object	LMV	18-24	Male	Distracted driving
2018	6PM-12AM	Non-Fatal	hit object	LMV	below 18	Male	Distracted driving
2018	6AM-12PM	Non-Fatal	rear end collision	HMV	25-40	Male	Distracted driving
2018	6AM-12PM	Non-Fatal	rear end collision	Two-wheeler	18-24	Male	Distracted driving
2018	12PM-6PM	Non-Fatal	head on collision	HMV	25-40	Male	Distracted driving
2018	12PM-6PM	Non-Fatal	head on collision	Two-wheeler	18-24	Male	Distracted driving
2018	12PM-6PM	Non-Fatal	hit object	Two-wheeler	below 18	Male	Distracted driving
2018	12PM-6PM	Non-Fatal	side collision	HMV	25-40	Male	Distracted driving
2018	12PM-6PM	Non-Fatal	side collision	LMV	18-24	Male	Distracted driving
2018	12PM-6PM	Non-Fatal	head on collision	HMV	Above 40	Male	Distracted driving
2018	12PM-6PM	Non-Fatal	head on collision	LMV	below 18	Male	Distracted driving
2018	6PM-12AM	Non-Fatal	side collision	Two-wheeler	18-24	Male	Distracted driving
2018	6AM-12PM	Non-Fatal	side collision	Two-wheeler	18-24	Male	Distracted driving
2018	6PM-12AM	Non-Fatal	hit object	LMV	18-24	Male	Distracted driving
2018	6PM-12AM	Non-Fatal	hit object	HMV	25-40	Male	Distracted driving
2018	6PM-12AM	Non-Fatal	hit object	LMV	below 18	Male	Distracted driving
2018	6AM-12PM	Non-Fatal	head on collision	HMV	25-40	Male	Distracted driving
2018	6AM-12PM	Fatal	head on collision	LMV	18-24	Male	Distracted driving
2018	6PM-12AM	Non-Fatal	side collision	LMV	18-24	Male	Distracted driving
2018	6PM-12AM	Non-Fatal	side collision	LMV	18-24	Male	Distracted driving
2018	6AM-12PM	Non-Fatal	side collision	HMV	Above 40	Male	Distracted driving
2018	6AM-12PM	Non-Fatal	side collision	Two-wheeler	below 18	Male	Distracted driving
2018	12PM-6PM	Non-Fatal	head on collision	Two-wheeler	below 18	Female	Distracted driving
2018	12PM-6PM	Non-Fatal	head on collision	LMV	25-40	Female	Distracted driving
2018	12PM-6PM	Non-Fatal	side collision	Two-wheeler	18-24	Female	Distracted driving
2018	12PM-6PM	Non-Fatal	side collision	LMV	25-40	Male	Distracted driving
2018	12AM-6AM	Non-Fatal	rear end collision	HMV	25-40	Female	Distracted driving
2018	12AM-6AM	Non-Fatal	rear end collision	LMV	25-40	Female	Distracted driving
2018	6PM-12AM	Non-Fatal	hit object	LMV	below 18	Male	Distracted driving
2018	6PM-12AM	Non-Fatal	hit object	Two-wheeler	below 18	Male	Distracted driving
2018	6PM-12AM	Non-Fatal	Hit pedestrian	LMV	25-40	Male	Distracted driving
2018	6PM-12AM	Non-Fatal	Hit pedestrian	LMV	below 18	Female	Distracted driving
2018	6AM-12PM	Non-Fatal	side collision	Two-wheeler	25-40	Male	Distracted driving
2018	6AM-12PM	Non-Fatal	side collision	LMV	25-40	Male	Distracted driving
2018	12PM-6PM	Non-Fatal	hit object	Two-wheeler	25-40	Male	Distracted driving
2018	12PM-6PM	Non-Fatal	hit object	LMV	25-40	Male	Distracted driving
2018	12PM-6PM	Non-Fatal	hit object	LMV	Above 40	Male	Distracted driving
2018	6PM-12AM	Fatal	hit object	LMV	25-40	Male	Distracted driving
2018	6AM-12PM	Non-Fatal	side collision	Two-wheeler	25-40	Male	Distracted driving
2018	6AM-12PM	Non-Fatal	side collision	HMV	25-40	Male	Distracted driving
2018	6AM-12PM	Non-Fatal	hit object	Two-wheeler	25-40	Male	Distracted driving
2018	12PM-6PM	Non-Fatal	hit object	LMV	25-40	Male	Distracted driving
2018	6AM-12PM	Non-Fatal	hit object	Two-wheeler	25-40	Male	Distracted driving
2018	12PM-6PM	Non-Fatal	side collision	LMV	25-40	Male	Distracted driving
2018	12PM-6PM	Non-Fatal	side collision	LMV	18-24	Male	Distracted driving
2018	12PM-6PM	Non-Fatal	hit object	LMV	18-24	Male	Distracted driving
2018	6AM-12PM	Non-Fatal	hit object	Two-wheeler	18-24	Male	Distracted driving
2018	12PM-6PM	Non-Fatal	head on collision	Two-wheeler	18-24	Male	Distracted driving
2018	12PM-6PM	Non-Fatal	head on collision	LMV	25-40	Male	Distracted driving
2018	12PM-6PM	Fatal	hit object	Two-wheeler	25-40	Male	Distracted driving
2018	12PM-6PM	Fatal	hit object	Two-wheeler	25-40	Male	Distracted driving
2018	6AM-12PM	Non-Fatal	side collision	LMV	Above 40	Male	Distracted driving
2018	6AM-12PM	Non-Fatal	side collision	Two-wheeler	18-24	Male	Distracted driving
2018	6PM-12AM	Non-Fatal	hit object	Two-wheeler	25-40	Male	Distracted driving
2018	6PM-12AM	Fatal	hit object	Two-wheeler	25-40	Male	Distracted driving
2018	12AM-6AM	Non-Fatal	hit object	HMV	Above 40	Male	Distracted driving
2018	6AM-12PM	Non-Fatal	side collision	Two-wheeler	25-40	Male	Distracted driving
2018	6AM-12PM	Non-Fatal	side collision	LMV	Above 40	Male	Distracted driving
2018	12PM-6PM	Fatal	hit object	Two-wheeler	18-24	Male	Distracted driving
2018	6PM-12AM	Non-Fatal	hit object	HMV	18-24	Male	Distracted driving
2018	12PM-6PM	Fatal	head on collision	LMV	25-40	Male	Distracted driving
2018	12PM-6PM	Fatal	head on collision	Two-wheeler	Above 40	Male	Distracted driving
2018	6AM-12PM	Non-Fatal	head on collision	LMV	25-40	Male	Distracted driving
2018	6AM-12PM	Non-Fatal	head on collision	Two-wheeler	Above 40	Male	Distracted driving
2018	6PM-12AM	Non-Fatal	side collision	Two-wheeler	Above 40	Male	Distracted driving
2018	6PM-12AM	Non-Fatal	side collision	LMV	25-40	Male	Distracted driving
2018	12PM-6PM	Non-Fatal	head on collision	HMV	18-24	Male	Distracted driving
2018	12PM-6PM	Non-Fatal	head on collision	LMV	18-24	Male	Distracted driving
2018	12PM-6PM	Non-Fatal	hit object	Two-wheeler	25-40	Male	Distracted driving
2019	12PM-6PM	Fatal	side collision	LMV	25-40	Male	Distracted driving
2019	12PM-6PM	Fatal	side collision	LMV	18-24	Male	Distracted driving
2019	12PM-6PM	Non-Fatal	Hit pedestrian	LMV	Above 40	Male	Distracted driving
2019	12PM-6PM	Non-Fatal	Hit pedestrian	LMV	25-40	Male	Distracted driving
2019	6PM-12AM	Non-Fatal	overturn	LMV	18-24	Male	Distracted driving
2019	6PM-12AM	Non-Fatal	side collision	LMV	25-40	Male	Distracted driving
2019	6PM-12AM	Fatal	side collision	LMV	18-24	Male	Distracted driving
2019	6PM-12AM	Non-Fatal	hit object	Two-wheeler	25-40	Male	Distracted driving
2019	6PM-12AM	Non-Fatal	hit object	LMV	18-24	Male	Distracted driving
2019	6PM-12AM	Non-Fatal	hit object	Two-wheeler	below 18	Male	Distracted driving
2019	6PM-12AM	Non-Fatal	hit object	LMV	below 18	Male	Distracted driving
2019	6PM-12AM	Non-Fatal	side collision	Two-wheeler	25-40	Male	Distracted driving
2019	6PM-12AM	Non-Fatal	side collision	LMV	25-40	Male	Distracted driving
2019	12AM-6AM	Fatal	head on collision	Two-wheeler	25-40	Male	Distracted driving
2019	12AM-6AM	Non-Fatal	head on collision	LMV	Above 40	Male	Distracted driving
2019	6AM-12PM	Fatal	hit object	LMV	below 18	Male	Distracted driving
2019	6PM-12AM	Non-Fatal	hit object	HMV	25-40	Male	Distracted driving
2019	6AM-12PM	Fatal	hit object	LMV	25-40	Male	Distracted driving
2019	12PM-6PM	Non-Fatal	hit object	HMV	25-40	Male	Distracted driving
2019	6PM-12AM	Fatal	side collision	LMV	25-40	Male	Distracted driving
2019	6PM-12AM	Fatal	side collision	LMV	25-40	Male	Distracted driving
2019	6PM-12AM	Fatal	head on collision	HMV	25-40	Male	Distracted driving
2019	6PM-12AM	Fatal	head on collision	LMV	25-40	Male	Distracted driving
2019	12PM-6PM	Fatal	side collision	Two-wheeler	25-40	Female	Distracted driving
2019	12PM-6PM	Non-Fatal	side collision	LMV	25-40	Male	Distracted driving
2019	6PM-12AM	Non-Fatal	hit object	LMV	25-40	Male	Distracted driving
2019	6PM-12AM	Non-Fatal	hit object	LMV	25-40	Male	Distracted driving
2019	6PM-12AM	Non-Fatal	hit object	Two-wheeler	25-40	Male	Distracted driving
2019	12PM-6PM	Fatal	hit object	LMV	25-40	Male	Distracted driving
2019	12PM-6PM	Fatal	side collision	Two-wheeler	25-40	Male	Distracted driving
2019	12PM-6PM	Fatal	side collision	LMV	Above 40	Male	Distracted driving
2019	12PM-6PM	Non-Fatal	head on collision	Two-wheeler	25-40	Male	Distracted driving
2019	12PM-6PM	Non-Fatal	head on collision	LMV	Above 40	Male	Distracted driving
2019	6AM-12PM	Non-Fatal	side collision	Two-wheeler	25-40	Female	Distracted driving
2019	6AM-12PM	Non-Fatal	side collision	LMV	25-40	Male	Distracted driving
2019	12PM-6PM	Non-Fatal	hit object	LMV	25-40	Male	Distracted driving
2019	12PM-6PM	Non-Fatal	hit object	LMV	25-40	Male	Distracted driving
2019	6PM-12AM	Non-Fatal	hit object	Two-wheeler	25-40	Male	Distracted driving
2019	6PM-12AM	Fatal	hit object	LMV	25-40	Male	Distracted driving
2019	6PM-12AM	Fatal	side collision	Two-wheeler	25-40	Male	Distracted driving
2019	6PM-12AM	Fatal	side collision	LMV	Above 40	Male	Distracted driving
2019	6AM-12PM	Non-Fatal	head on collision	LMV	25-40	Male	Distracted driving
2019	6AM-12PM	Fatal	head on collision	Two-wheeler	below 18	Male	Distracted driving
2019	12PM-6PM	Non-Fatal	side collision	HMV	25-40	Male	Distracted driving
2019	12PM-6PM	Non-Fatal	side collision	LMV	25-40	Female	Distracted driving
2019	12PM-6PM	Fatal	hit object	Two-wheeler	25-40	Female	Distracted driving
2019	6PM-12AM	Non-Fatal	hit object	Two-wheeler	25-40	Male	Distracted driving
2019	6AM-12PM	Non-Fatal	hit object	Two-wheeler	25-40	Male	Distracted driving
2019	6PM-12AM	Non-Fatal	hit object	Two-wheeler	25-40	Male	Distracted driving
2019	12PM-6PM	Non-Fatal	side collision	LMV	25-40	Male	Distracted driving
2019	12PM-6PM	Non-Fatal	side collision	HMV	25-40	Male	Distracted driving
2019	6PM-12AM	Non-Fatal	head on collision	Two-wheeler	25-40	Male	Distracted driving
2019	6PM-12AM	Non-Fatal	head on collision	HMV	25-40	Male	Distracted driving
2019	12PM-6PM	Non-Fatal	side collision	Two-wheeler	25-40	Male	Distracted driving
2019	12PM-6PM	Non-Fatal	side collision	LMV	25-40	Male	Distracted driving
2019	6PM-12AM	Non-Fatal	hit object	Two-wheeler	25-40	Male	Distracted driving
2019	12PM-6PM	Non-Fatal	hit object	Two-wheeler	25-40	Male	Distracted driving
2019	12PM-6PM	Non-Fatal	hit object	Two-wheeler	25-40	Male	Distracted driving
2019	6AM-12PM	Fatal	hit object	LMV	Above 40	Male	Distracted driving
2019	12PM-6PM	Non-Fatal	side collision	Two-wheeler	25-40	Male	Distracted driving
2019	12PM-6PM	Non-Fatal	side collision	LMV	25-40	Male	Distracted driving
2019	12PM-6PM	Non-Fatal	head on collision	Two-wheeler	18-24	Male	Distracted driving
2019	12PM-6PM	Non-Fatal	head on collision	HMV	25-40	Male	Distracted driving
2019	6PM-12AM	Non-Fatal	side collision	Two-wheeler	25-40	Male	Distracted driving
2019	6PM-12AM	Non-Fatal	side collision	LMV	Above 40	Male	Distracted driving
2019	12PM-6PM	Non-Fatal	hit object	Two-wheeler	25-40	Male	Distracted driving
2019	6AM-12PM	Non-Fatal	hit object	LMV	Above 40	Male	Distracted driving
2019	6PM-12AM	Fatal	hit object	LMV	Above 40	Male	Distracted driving
2019	6PM-12AM	Non-Fatal	hit object	HMV	25-40	Male	Distracted driving
2019	12PM-6PM	Non-Fatal	Hit pedestrian	Two-wheeler	25-40	Male	Distracted driving
2019	12PM-6PM	Non-Fatal	Hit pedestrian	Two-wheeler	Above 40	Male	Distracted driving
2020	12PM-6PM	Non-Fatal	side collision	HMV	25-40	Male	Distracted driving
2020	12PM-6PM	Non-Fatal	side collision	Two-wheeler	below 18	Male	Distracted driving
2020	6PM-12AM	Non-Fatal	side collision	LMV	18-24	Male	Distracted driving
2020	6PM-12AM	Non-Fatal	side collision	LMV	18-24	Male	Distracted driving
2020	6PM-12AM	Non-Fatal	hit object	Two-wheeler	Above 40	Male	Distracted driving
2020	12PM-6PM	Non-Fatal	rear end collision	Two-wheeler	25-40	Male	Distracted driving
2020	12PM-6PM	Non-Fatal	rear end collision	LMV	18-24	Female	Distracted driving
2020	12PM-6PM	Non-Fatal	rear end collision	HMV	25-40	Male	Distracted driving
2020	12PM-6PM	Fatal	rear end collision	Two-wheeler	below 18	Male	Distracted driving
2020	6PM-12AM	Non-Fatal	rear end collision	Two-wheeler	25-40	Male	Distracted driving
2020	6PM-12AM	Non-Fatal	rear end collision	LMV	25-40	Male	Distracted driving
2020	6PM-12AM	Fatal	rear end collision	LMV	below 18	Female	Distracted driving
2020	6PM-12AM	Fatal	rear end collision	LMV	18-24	Female	Distracted driving
2020	6PM-12AM	Fatal	rear end collision	Two-wheeler	18-24	Male	Distracted driving
2020	6PM-12AM	Non-Fatal	rear end collision	HMV	Above 40	Male	Distracted driving
2020	12PM-6PM	Fatal	rear end collision	Two-wheeler	25-40	Male	Distracted driving
2020	12PM-6PM	Non-Fatal	rear end collision	LMV	Above 40	Male	Distracted driving
2020	6PM-12AM	Fatal	rear end collision	Two-wheeler	25-40	Male	Distracted driving
2020	6PM-12AM	Fatal	rear end collision	LMV	below 18	Male	Distracted driving
2020	12PM-6PM	Non-Fatal	rear end collision	LMV	18-24	Female	Distracted driving
2020	12PM-6PM	Non-Fatal	rear end collision	LMV	18-24	Male	Distracted driving
2020	6PM-12AM	Non-Fatal	side collision	HMV	18-24	Male	Distracted driving
2020	6PM-12AM	Non-Fatal	side collision	LMV	below 18	Female	Distracted driving
2020	6AM-12PM	Fatal	hit object	LMV	below 18	Male	Distracted driving
2020	6AM-12PM	Non-Fatal	hit object	LMV	below 18	Male	Distracted driving
2020	6PM-12AM	Non-Fatal	side collision	Two-wheeler	25-40	Male	Distracted driving
2020	6PM-12AM	Non-Fatal	side collision	LMV	Above 40	Male	Distracted driving
2020	6PM-12AM	Non-Fatal	rear end collision	Two-wheeler	25-40	Male	Distracted driving
2020	6PM-12AM	Non-Fatal	rear end collision	HMV	Above 40	Male	Distracted driving
2020	12PM-6PM	Non-Fatal	head on collision	Two-wheeler	25-40	Male	Distracted driving
2020	12PM-6PM	Non-Fatal	head on collision	LMV	Above 40	Male	Distracted driving
2020	6AM-12PM	Fatal	rear end collision	LMV	25-40	Male	Distracted driving
2020	6AM-12PM	Fatal	rear end collision	Two-wheeler	Above 40	Male	Distracted driving
2020	12PM-6PM	Non-Fatal	rear end collision	Two-wheeler	25-40	Male	Distracted driving
2020	12PM-6PM	Non-Fatal	rear end collision	LMV	25-40	Male	Distracted driving
2020	6PM-12AM	Non-Fatal	rear end collision	Two-wheeler	25-40	Male	Distracted driving
2020	6PM-12AM	Non-Fatal	rear end collision	HMV	25-40	Male	Distracted driving
2020	6PM-12AM	Non-Fatal	rear end collision	Two-wheeler	18-24	Female	Distracted driving
2020	6PM-12AM	Non-Fatal	rear end collision	LMV	25-40	Male	Distracted driving
2020	12PM-6PM	Non-Fatal	hit object	Two-wheeler	25-40	Male	Distracted driving
2020	6PM-12AM	Fatal	side collision	LMV	25-40	Male	Distracted driving
2020	6PM-12AM	Fatal	side collision	Two-wheeler	18-24	Male	Distracted driving
2020	6PM-12AM	Non-Fatal	side collision	Two-wheeler	25-40	Female	Distracted driving
2020	6PM-12AM	Non-Fatal	side collision	LMV	25-40	Male	Distracted driving
2020	6PM-12AM	Fatal	head on collision	Two-wheeler	25-40	Male	Distracted driving
2020	6PM-12AM	Fatal	head on collision	LMV	Above 40	Male	Distracted driving
